# Supplementary material for: Loss-of-Function Mutation of Soybean R2R3 MYB Transcription Factor Dilutes Tawny Pubescence Color
Source: Front Plant Sci. 2020 Jan 31;10:1809. doi: 10.3389/fpls.2019.01809 (PMC7005258; doi:10.3389/fpls.2019.01809)
Supplement: Additional File 2: Table S1 — List of R2R3 MYB transcription factors used in phylogenetic analysis. [file Table_1.xlsx]

## Sheet: Sheet1
	Table S1. List of R2R3 MYB transcription factors used in phylogenetic analysis.
	Species	Gene	Accession number	Compound	Function
	Apple (Malus domestica)	MdMYB3	JN544704	Anthocyanin/flavonol	Activator
		MdMYB10	EU518249	Anthocyanin	Activator
		MdMYB110a	JN711473	Anthocyanin	Activator
	Arabidopsis thaliana	AtMYB12	At2g47460	Flavonol	Activator
		AtMYB90	At1g66390	Anthocyanin	Activator
		AtMYB111	At5g49330	Flavonol	Activator
		AtMYB113	At1g66370	Anthocyanin	Activator
		AtMYB114	At1g66380	Anthocyanin	Activator
		AtMYB123	At5g35550	Proanthocyanidin	Activator
	Barley (Hordeum vulgare)	HvMYB10	AB645844	Proanthocyanidin	Activator
	Cauliflower (Brassica oleracea)	BoMYB2	GU219987	Anthocyanin	Activator
		BoMYB1	GU219985	Anthocyanin	Activator
	Chinese bayberry (Morella rubra)	MrMYB1	GQ340767	Anthocyanin	Activator
	Gerbera (Gerbera hybrida)	GhMYB10	AJ554700	Anthocyanin	Activator
	Grapevine (Vitis spp.)	VlMYBA1-3	AB427165	Anthocyanin	Activator
		VlMYBA2	AB073013	Anthocyanin	Activator
		VvMYBA1	AB097923	Anthocyanin	Activator
		VvMYBA2	AB097924	Anthocyanin	Activator
		VvMYBC2-L1	JX050227	Proanthocyanidin	Repressor
		VvMYBF1	GQ423422	Flavonol	Activator
		VvMYBPA1	AM259485	Proanthocyanidin	Activator
		VvMYBPA2	EU919682	Proanthocyanidin	Activator
		VvMYB5a	AY555190	Flavonoid	Activator
		VvMYB5b	AY899404	Flavonoid	Activator
	Herba epimedii (Epimedium sagittatum)	EsMYBA1	KC335202	Anthocyanin	Activator
	Japanese gentian (Gentiana triflora)	GtMYBP3	AB733016	Flavonol	Activator
		GtMYBP4	AB289446	Flavonol	Activator
	Japanese morning glory (Ipomoea nil)	InMYB1	AB232769	Anthocyanin	Activator
	Lily (Lilium spp.)	LhMYB6	AB534587	Anthocyanin	Activator
		LhMYB12	AB534586	Anthocyanin	Activator
	Lotus japonicus	LjTT2a	AB300033	Proanthocyanidin	Activator
	Maize (Zea mays)	ZmP1	EF165349	Phlobaphene	Activator
	Mangosteen (Garcinia mangostana)	GmMYB10	FJ197137	Anthocyanin	Activator
	Medicago truncatula	MtLAP1	FJ199998	Proanthocyanidin	Activator
	Nectarine (Prunus persica)	PpMYB10	EU155160	Anthocyanin	Activator
	Orange (Citrus sinensis)	CsRUBY	JN402334	Anthocyanin	Activator
	Orchid (Oncidium spp.)	OgMYB1	EF570115	Anthocyanin	Activator
	Pear (Pyrus communis )	PcMYB10	EU153575	Anthocyanin	Activator
	Persimmon (Diospyros kaki)	DkMYB2	AB503699	Proanthocyanidin	Activator
		DkMYB4	AB503701	Proanthocyanidin	Activator
	Petunia (Petunia hybrida)	PhAN2	AF146702	Anthocyanin	Activator
		PhDPL	HQ116169	Anthocyanin	Activator
		PhMYB27	KF985023	Anthocyanin	Repressor
	Poplar (Populus tremuloides)	PtMYB134	FJ573151	Proanthocyanidin	Activator
	Snapdragon (Antirrhinum majus)	AmROSEA1	DQ275529	Anthocyanin	Activator
	Sorghum (Sorghum bicolor)	SbY1	AY860968	Phlobaphene	Activator
	Soybean (Glycine max)	Glyma.14G154400 (W2)	AB597932	Anthocyanin (floral pH)	Activator
		Glyma.09G235100 (R)	AB934280	Anthocyanin	Activator
	Strawberry (Fragaria x ananassa)	FaMYB9	JQ989281	Proanthocyanidin	Activator
		FaMYB10	EU155162	Anthocyanin	Activator
		FaMYB11	AFL02461	Proanthocyanidin	Activator
	Tobacco (Nicotiana tabacum)	NtAN2	FJ472647	Anthocyanin	Activator
	Tomato (Lycopersicum esculentum)	LeANT1	AY348870	Anthocyanin	Activator
	Wheat (Triticum aestivum)	TaMYB4	JF746995	Flavonoid	Activator
